# Supplementary material for: Metabarcoding versus mapping unassembled shotgun reads for identification of prey consumed by arthropod epigeal predators
Source: Gigascience. 2022 Mar 24;11:giac020. doi: 10.1093/gigascience/giac020 (PMC8952265; doi:10.1093/gigascience/giac020)
Supplement: giac020_Supplemental_Files [file giac020_supplemental_files.zip]

Archive with 2 entries (2 files):
- Supporting information 1 GigaScience Dec 7 2021.docx
- Supporting Information 2 Dec 7 2021.xlsx
