# Supplementary material for: Metabarcoding versus mapping unassembled shotgun reads for identification of prey consumed by arthropod epigeal predators
Source: Gigascience. 2022 Mar 24;11:giac020. doi: 10.1093/gigascience/giac020 (PMC8952265; doi:10.1093/gigascience/giac020)
Supplement: giac020_Supplemental_Files [file giac020_supplemental_files.zip › Supporting Information 2 Dec 7 2021.xlsx]

## Sheet: Table S1
Supporting information 2
Metabarcoding versus mapping of unassembled shotgun reads for identification of prey consumed by agricultural epigeal predators
Débora P. Paula, Suellen K. A. Barros, Rafael M. Pitta, Marliton R. Barreto, Roberto C. Togawa, David A. Andow
Table S1. Mitochondrial DNA partially or completely elucidated and annotated to add to the Lazaro mitochondrial DNA reference database for prey identification. The mitogenomes were assembled by MITObim v1.8 using reference mitogenomes and annotated by MITOS v763, as in Timbó et al. (2017; doi:10.1371/journal.pone.0179971), and deposited at GenBank using the BankIt submission tool. GenBank accessi…
Taxa with mitogenome elucidated	Reference mitogenome used
Anthonomus grandis (MG253256.1)	Hylobitelus xiaoi (NC_022680)
Aphis fabae (MG253257.1)	Aphis glycines (KC840675.1)
Atta sexdens rubropilosa (MG253258.1)	Myrmica scabrinodis (NC_026133)
Brachymyrmex patagonicus (MG253259.1)	Formica selysi (NC026711)
Canthidium sp. (MG253260.1)	Rhopaea magnicornis (NC_013252)
Cardiocondyla obscurior (MG253261.1)	Wasmannia auropunctata (NC_030541)
Chinavia impicticornis (MG253262.1)	Nezara viridula (NC_011755)
Chinavia ubica (MG253263.1)	Nezara viridula (NC_011755)
Colaspis sp. (MG253264.1)	Diabrotica barberi (NC_022935)
Dinocampus coccinellae (MG253265.1)	Eumacrocentrus sp. (KF385872.1)
Doru luteipes (MG253266.1)	Challia fletcheri (NC_018538)
Dorymyrmex brunneus (MG253267.1)	Linepithema humile (NC_028534)
Eriopis connexa (MG253268.1)	Coccinella septempunctata (JQ321839.1)
Euborellia annulipes (MG253269.1)	Challia fletcheri (NC_018538)
Euschistus heros (MG253270.1)	Nezara viridula (NC_011755)
Glena unipennaria (MG253271.1)	Apocheima cinerarium (NC_024824)
Goeldia sp. (MG253272.1)	Araneus angulatus (NC_032402.1)
Mahanarva spectabilis (MG253273.1)	Aeneolamia contigua (NC_025495)
Neomegalotomus parvus (MG253274.1)	Riptortus pedestris (NC_012462)
Nephaspis sp. (MG253275.1)	Coccinellidae (KT780638)
Pheidole flavens (MG253276.1)	Wasmannia auropunctata (NC_030541)
Pheidole obscurithorax (MG253277.1)	Wasmannia auropunctata (NC_030541)
Pheidole oxyops (MG253278.1)	Wasmannia auropunctata (NC_030541)
Pheidole tristis (MG253279.1)	Wasmannia auropunctata (NC_030541)
Scaptocoris castanea (MG253280.1)	Macroscytus gibbulus (NC_012457.1)
Selenophorus alternans (MG253281.1)	Abax parallelepipedus (NC_030592)
Solenopsis substituta (MG253282.1)	Solenopsis geminata (NC_014669)
Strongygaster brasiliensis (MG253283.1)	Rutilia goerlingiana (NC_019640.1)
Tetracha sp. (MG253284.1)	Damaster mirabilissimus (NC_016469)

## Sheet: Table S2
Table S2. Source of true positive prey samples for the Melting Curve Analysis (MCA) in qPCR.
Species (Family)	Collector	Identifier	Location
Anthonomus grandis (Curculionidae)	Francisco Schmidt	Francisco Schmidt	Distrito Federal, Brazil
Brachymyrmex patagonicus (Formicidae)	Rafael M. Pitta	Rafael M. Pitta	Mato Grosso, Brazil
Cardiocondyla obscurior (Formicidae)	Rafael M. Pitta	Rafael M. Pitta	Mato Grosso, Brazil
Chinavia impicticornis (Pentatomidae)	Miguel Borges	Miguel Borges	Distrito Federal, Brazil
Chinavia ubica (Pentatomidae)	Miguel Borges	Miguel Borges	Distrito Federal, Brazil
Chrysodeixis includens (Noctuidae)	Michael Strand	Michael Strand	Georgia, USA
Doru luteipes (Forficulidae)	Rafael M. Pitta	Rafael M. Pitta	Mato Grosso, Brazil
Dorymyrmex brunneus (Formicidae)	Rafael M. Pitta	Rafael M. Pitta	Mato Grosso, Brazil
Eriopis connexa (Coccinellidae)	Debora Pires Paula	Debora Pires Paula	Distrito Federal, Brazil
Euborellia annulipes (Anisolabididae)	Rafael M. Pitta	Rafael M. Pitta	Mato Grosso, Brazil
Euschistus heros (Pentatomidae)	Miguel Borges	Miguel Borges	Distrito Federal, Brazil
Glena unipennaria (Geometridae)	Rafael M. Pitta	Rafael M. Pitta	Mato Grosso, Brazil
Harmonia axyridis (Coccinellidae)	Debora Pires Paula	Debora Pires Paula	Distrito Federal, Brazil
Mahanarva spectabilis (Cercopidae)	Rafael M. Pitta	Rafael M. Pitta	Mato Grosso, Brazil
Myzus persicae (Aphididae)	Lucas M. Souza	Lucas M. Souza	Distrito Federal, Brazil
Pheidole flavens (Formicidae)	Rafael M. Pitta	Rafael M. Pitta	Mato Grosso, Brazil
Pheidole obscurithorax (Formicidae)	Rafael M. Pitta	Rafael M. Pitta	Mato Grosso, Brazil
Pheidole oxyops (Formicidae)	Rafael M. Pitta	Rafael M. Pitta	Mato Grosso, Brazil
Pheidole tristis (Formicidae)	Rafael M. Pitta	Rafael M. Pitta	Mato Grosso, Brazil
Selenophorus alternans (Carabidae)	Rafael M. Pitta	Rafael M. Pitta	Mato Grosso, Brazil
Solenopsis invicta (Formicidae)	Micky Eubanks	Micky Eubanks	Texas, USA
Solenopsis richteri (Formicidae)	Jian Chen	Jian Chen	Mississippi, USA
Solenopsis substituta (Formicidae)	Rafael M. Pitta	Rafael M. Pitta	Mato Grosso, Brazil
Spodoptera frugiperda (Noctuidae)	Fangneng Huang	Fangneng Huang	Florida, USA
Tetracha sp. (Carabidae)	Rafael M. Pitta	Rafael M. Pitta	Mato Grosso, Brazil

## Sheet: Table S3
Table S3. Species specific primers (5’>3’) used for qPCR validation of the prey detected by metabarcoding or Lazaro. They were designed either using Primer 3 at Geneious v7.1.9 (Kearse et al. 2012; doi: 10.1093/bioinformatics/bts199) or NCBI/Primer-BLAST (Ye et al. 2012; doi: 10.1186/1471-2105-13-134).
Taxa	Sequence (5’>3’)		Template (GenBank)	Amplicon
	Forward	Reverse		Start	End
Anthonomus grandis	TCAAAATTTGCCCCAGCCCCAGC	CCCATTTTCTTCTTGGTTGCCAGCAGC	NAD5	6285F	6482R
Brachymyrmex patagonicus	CCCATCTTACTCCTCAAGGAACCCCT	AGAGAGAAGTAAGTGCCCGGCAA	ATP6	3392F	3532R
Cardiocondyla obscurior	GCCACGGGATTCCACGGTCTTCA	TCATGCTGCTGCCTCAAAGCCGA	COX3	5074F	5196R
Chinavia impicticornis	TCCCTCATCAAACCATTCATACCAGCCC	GGTCTGGCCTGCTCAATGATTGA	16S	13790F	13907R
Chinavia ubica	GGAGCACCCGATATAGCATTCCCGCG	CGGTCCCGGCTCCTGATTCTGCT	COI	1879F	1990R
Chrysodeixis includens	TCGAGCAGAATTAGGTACCCCTGGA	TCGAGGGAAAGCTATATCAGGGGCTCC	COI (KX550951.1|)	64F	241R
Doru luteipes	TCTGGTCGGGGGAGGGTTGCGTT	ACCGCCCAGGGGTTGCATCGATT	COII	4170F	4324R
Dorymyrmex brunneus	AGGAGTAGGGGCAGCCATAGCCA	AGTGAGGGTGAGGGGCAGGTGTA	NAD5	8010F	8151R
Eriopis connexa	GGTGCTCCAGATATAGCTTTTCCTCGAC	ACTGTTCAACCTGTTCCTGCTCCT	COI	2587F	2685R
Euborellia annulipes	TGGGCTACGTTCTCCCTTGGGGACA	CGGGTTAACGTTGCCCTGTCTACGGC	CytB	4587F	4731R
Euschistus heros	ATCCACCCGAGACCGCCAACCCT	GGCGACGAAAGAACGGCCGGGAG	NAD6/CytB	10619F	10798R
Glena unipennaria	GGGGCTCCGGATATAGCTTTTCCCCGT	ACAGTTCAACCAGTTCCGGCTCCA	COI	2770F	2891R
Gryllus argentinus	TGAAGTCGTGCCTGCCCACTGAGT	AGGGTCTTCTCGTCCCCTGCTAA	16S (JX269050.1)	16F	208R
Harmonia axyridis	GGAGCTCCTGATATAGCATTTCCACG	ACAGTTCATCCTGTTCCTGCCCCT	COI	1528F	1624R
Mahanarva spectabilis	TGGAGCACCTGACATAGCATTTCCTCGA	ACAGTTCATCCAGTTCCGACACCA	COI	1937F	2059R
Myzus persicae	AAACCAAATCCCTTTATTTCCATGA	CAAGATTGGGTCACCTCCCC	COI (NC_029727)	525F	681R
Phascolosoma esculenta	CCGTGAAGAGGCGGGAATGCACA	TCTCCGAGGTCACCCCAACCGAA	16S	168F	310R
Pheidole flavens	ACTGTTACCTGGTCTCATCACGC	ACGTGTAAGCCGTGGAAGCCAGT	COIII	8053F	8249R
Pheidole obscurithorax (set 1)	GGACGCTCGGAGCTGTCTTGGCG	CGCTGGACGTTCCCGCTTGCACT	16S	9657F	9804R
Pheidole obscurithorax (set 2)	ACGTGCATATTTCACCTCAGC	TGGCTCATCAGAGGGTAGGG	COI	856F	977R
Pheidole oxyops (set 1)	TGGGTGCCGTATGAGTTGAAGCCG	ACGATGTTGATGCGTGACCGGGCA	tRNA-Arg/Asn-tRNA-Ser1	4839F	5025R
Pheidole oxyops (set 2)	CTCCACATCGCAGGAGCATC	GCTCCTGCTAAGACTGGAAGA	COI	567F	733R
Pheidole tristis (set 1)	CTTTCTCTACCCGTTTTAGCCGGCGC	GGATTGGGTCCCCTCCTCCGGCT	COI	829F	928R
Pheidole tristis (set 2)	CTGATTCCCCCTAATTACTGGCT	GTATCGACGTGGCATTCCTCT	COI	1425F	1560R
Planicephalus flavicosta	GGGCGTAAAGGGTGCGTAGGCGG	CAGCAAGCCGCCTACGCCTCTGG	16S (JQ742080.1)	332F	506R
Selenophorus alternans	TGAGCACCCTCCTCTCCGTCTCGA	CGACCGAGTGACCGAGCGACCGA	upstream 16S	19710F	19903R
Solenopsis invicta (set 1)	GCATATGCCATCCTTCGATCTATCCC	TGGGCCCCCGCTCAGGTTAATAG	CYTB	3281F	3471R
Solenopsis invicta (set 2)	ATCCTCCCCGGATTTGGACT	TGTATCAACGTCAAGGCCGA	COI	733F	897R
Solenopsis richteri (set 1)	GATAGAAACCAATCTGGCTCACGC	AGTGTTTGCGACCTCGATGTTG	16S	11371F	11475R
Solenopsis richteri (set 2)	CCCCCATTCACATCCAACCA	TGAAGGGGTAGGGTGTATAAGA	CYTB	9798F	9927R
Solenopsis substituta (set 1)	CGCAACAGGATTCCACGGACTCCACG	TCACGCTGCTGCTTCAAACCCAA	COIII	3874F	3997R
Solenopsis substituta (set 2)	TATACACCCTGCCCCTCCAA	GGGGTTCAATAGGTTGGGCT	CYTB	9970F	10101R
Spodoptera frugiperda	GTTTACCCCCCCCTCTCC	CCAGCTAAATGAAGTGAG	COI	107F	186R
Syntermes spinosus	TCGCACCAAGGCCTGCCATAAACA	GCTGCCCCTACGCCGGTTTCTGC	NAD5	7310F	7469R
Tetracha sp.	TGACTTGCAACCCTACATGGTTCGCA	ACTCCGGTTAGACCTCCAACGGT	COI (KC963734.1)	217F	317R

## Sheet: Table S4
Table S4. Theoretical limit of detection for MCA primers as pg whole organism DNA/technical replicate. MCA may be more sensitive than these estimated LODs because we observed some positive MCA detections without an estimable Cq. NA= Not available because of no true positive controls.
Species	LOD (pg/well)
Anthonomus grandis	0.9854
Brachymyrmex patagonicus	20.79
Cardiocondyla obscurior	22.59
Chinavia impicticornes	0.03545
Chinavia ubica	1.739
Chrysodeixis includens	0.1811
Doru luteipes	0.484
Dorymyrmex brunneus	1.687
Eriopis connexa	0.9856
Euborellia annulipes	0.7928
Euschistus heros	3245
Glena unipennaria	65.59
Gryllus argentinus	NA
Harmonia axyridis	0.04834
Mahanarva spectabilis	0.2372
Myzus persicae	7.489
Phascolosoma esculenta	NA
Pheidole flavens	10.07
Pheidole obscurithorax	0.108
Pheidole oxyops	1.728
Pheidole tristis	85.76
Planicephalus flavicosta	NA
Selenophorus alternans	1652
Solenopsis invicta	51.88
Solenopsis richteri	10.2
Solenopsis substituta	0.826
Spodoptera frugiperda	100.9
Syntermes spinosus	NA
Tetracha sp.	26.93

## Sheet: Table S5
Table S5. Original read number and result of qPCR verification (color of cells) on the detection of prey in 27 libraries of epigeal predators.
				Availability of reference sequence					Result after qPCR
					Mitogenome and barcode					True positive
					No mitogenome					False positive
										False negative
				Availability of true positive sample						True negative
				Black	Available					Not tested with qPCR
				Red	Not available					Not tested with qPCR
			Hymenoptera																		Dermaptera		Lepidoptera			Coleoptera					Diptera	Orthoptera	Isoptera	Annelida
Library code	Predator	Detection Method	Atta sextans (Formicidae)	Brachymyrmex patagonicus (Formicidae)	Cardiocondyla obscurior (Formicidae)	Dorymyrmex brunneus (Formicidae)	Pheidole flavens (Formicidae)	Pheidole obscurithorax (Formicidae)	Pheidole oxyops (Formicidae)	Pheidole tristis (Formicidae)	Solenopsis richteri (Formicidae)	Solenopsis substituta (Formicidae)	Solenopsis invicta (Formicidae)	Myzus persicae (Aphididae)	Chinavia impicticornes (Pentatomidae)	Chinavia ubica (Pentatomidae)	Euschistus heros (Pentatomidae)	Mahanarva spectabilis (Cercopidae)	Neomegalotomus parvus	Planicephalus flavicosta (Cicadellidae)	Doru luteipes (Forficulidae)	Euborellia annulipes (Anisolabididae)	Glena unipennaria (Geometridae)	Spodoptera frugiperda (Noctuidae)	Chrysodeixis includens (Noctuidae)	Eriopis connexa (Coccinellidae)	Harmonia axyridis (Coccinellidae)	Selenophorus alternans (Carabidae)	Tetracha sp. (Carabidae)	Anthonomus grandis (Curculionidae)	Strongygaster triangulifera (Tachinidae)	Gryllus argentinus (Gryllidae)	Syntermes spinosus (Termitidae)	Phascolosoma esculenta (Phascolosomatidae)	# initial prey	# confirmed prey (TP)	# prey not confirmed (FP)	# true negatives	# false negatives
L1	Pheidole flavens	Lazaro	0	2	0	2	-	0	2140	2666	0	0	0	0	0	0	0	0	0	0	0	0	0	0	0	0	94	0	0	98	0	0	0	0	6	2	4	4	0
		Mb	0	0	0	299	-	0	1772904	130941	0	158	0	0	0	0	0	0	0	0	0	0	0	0	0	0	4377	0	0	14261	0	0	0	0	6	2	3	5	0
L2	Pheidole flavens	Lazaro	0	0	0	0	-	2	2418	14	0	0	0	0	0	0	0	0	0	0	0	0	0	0	0	0	64	0	0	2	0	0	0	0	5	2	2	5	0
		Mb	0	0	0	203	-	0	1785382	35	0	0	0	0	0	0	0	0	0	0	0	0	0	0	0	0	1239	0	0	345	0	0	0	0	5	2	2	5	0
L3	Pheidole flavens	Lazaro	0	0	0	2	-	0	562	44	0	0	0	0	0	0	0	0	0	0	0	4	0	0	0	0	58	0	0	4	0	0	0	0	6	1	3	6	0
		Mb	0	0	97	253	-	0	145216	2313	0	0	0	0	0	0	0	0	0	0	0	0	0	0	0	0	2047	0	0	351	0	0	0	0	6	1	4	5	0
L4	Pheidole flavens	Lazaro	0	0	0	8	-	0	378	1014	0	0	0	0	0	0	0	0	0	0	0	0	0	0	0	0	98	0	0	6	0	0	0	0	5	2	3	5	0
		Mb	0	0	0	273	-	0	1341	647683	0	0	0	0	0	0	0	0	0	0	0	0	0	0	0	0	20093	25	0	1538	0	0	0	0	6	2	3	5	0
L5	Pheidole flavens	Lazaro	0	0	0	0	-	0	482	2654	0	2	0	0	0	0	0	0	0	0	0	2	0	0	0	0	84	0	0	2	0	0	0	0	6	1	2	5	0
		Mb	0	0	0	210	-	0	10188	566549	0	0	0	0	0	0	0	0	0	0	0	0	0	0	0	0	9723	0	0	79	0	0	0	0	5	1	2	5	0
L6	Pheidole flavens	Lazaro	0	0	0	4	-	2	550	72	0	0	0	0	0	0	0	0	0	0	0	0	0	0	0	0	62	0	0	4	0	0	0	0	6	3	3	3	0
		Mb	0	0	0	233	-	0	794844	29809	0	0	0	0	0	0	0	0	0	0	0	0	0	0	0	0	7925	0	0	73	0	0	0	0	5	3	2	4	0
L7	Pheidole flavens	Lazaro	0	0	0	10	-	0	802	986	0	0	0	0	0	0	0	0	0	0	2	0	0	0	0	0	60	0	0	4	0	0	0	0	6	1	3	3	1
		Mb	0	0	0	151	-	0	447762	392573	0	0	0	0	0	0	0	0	0	0	0	0	0	0	0	0	4604	0	0	0	0	0	0	0	4	1	2	4	1
L8	Pheidole flavens	Lazaro	0	0	0	4	-	0	498	16	0	0	0	0	0	0	0	0	0	0	0	0	0	0	0	0	58	0	0	12	0	0	0	0	5	0	3	6	0
		Mb	0	0	0	205	-	0	655902	92	0	0	0	0	0	0	0	0	0	0	0	0	0	0	0	0	2120	0	0	0	0	0	0	0	4	0	2	7	0
L9	Pheidole flavens	Lazaro	2	0	0	4	-	0	48	222	0	2	0	0	0	0	0	0	0	0	0	0	0	0	0	0	58	0	0	2	0	0	0	0	7	2	2	4	1
		Mb	0	0	0	269	-	0	2208	96634	0	0	0	0	0	0	0	0	0	0	0	0	0	0	0	0	11256	19	0	0	0	0	0	0	5	2	1	5	1
L10	Pheidole flavens	Lazaro	0	0	2	6	-	0	2376	26	0	0	0	0	0	0	0	0	0	0	0	2	0	0	0	0	56	0	0	20	0	0	0	0	7	2	4	3	1
		Mb	0	0	0	231	-	0	1869795	1027	0	0	0	0	0	0	0	0	0	0	0	0	0	0	0	0	1972	0	0	0	0	0	0	0	4	2	2	5	1
L11	Pheidole flavens	Lazaro	0	2	0	4	-	0	610	72	0	0	0	0	0	0	0	0	0	0	0	0	0	0	0	0	42	0	0	8	0	0	0	0	6	1	4	3	0
		Mb	0	0	0	125	-	0	1377551	11120	0	0	0	0	0	0	0	0	0	0	0	0	0	0	0	0	2179	0	0	0	0	0	0	0	4	1	2	5	0
L12	Pheidole flavens	Lazaro	0	2	0	0	-	0	338	4408	0	0	0	0	0	0	0	0	0	0	0	2	0	0	0	0	98	0	0	4	0	0	0	0	6	2	3	6	0
		Mb	0	0	0	195	-	0	15070	833380	0	41	0	0	0	0	0	0	0	0	0	0	0	0	0	0	2883	0	0	0	0	0	0	0	5	2	3	7	0
L13	Dorymyrmex brunneus	Lazaro	0	0	0	-	224	0	4	20	0	2	0	0	0	0	0	0	0	0	0	0	0	0	0	0	44	0	0	6	0	0	0	0	6	1	3	8	1
		Mb	0	0	0	-	45092	0	19346	16422	0	391	0	0	0	0	753	0	0	0	0	0	0	334	0	0	1080927	0	0	4904	0	0	0	1706	9	2	5	6	0
L14	Dorymyrmex brunneus	Lazaro	0	2	0	-	256	0	6	22	0	2	0	0	0	0	0	0	0	0	0	0	0	0	0	0	66	0	0	2	0	0	0	0	7	1	4	5	0
		Mb	552	0	0	-	5546	0	3700	1647	0	0	0	0	244	0	0	0	0	0	0	0	0	568	0	0	914010	8	0	2493	0	0	0	1567	10	1	4	5	0
L15	Dorymyrmex brunneus	Lazaro	0	0	0	-	248	0	0	16	0	0	0	0	0	0	0	0	0	0	0	0	0	0	0	0	58	0	0	8	0	0	0	0	4	1	2	6	0
		Mb	0	0	0	-	3665	0	4570	27	0	0	0	0	1508	0	0	0	0	0	0	0	0	3364	0	0	1167548	0	0	20627	0	0	0	1583	8	1	4	4	0
L16	Dorymyrmex brunneus	Lazaro	0	2	0	-	664	4	4	34	0	2	0	0	0	0	0	0	0	0	0	4	0	0	0	0	106	0	0	20	0	0	0	0	9	2	4	6	0
		Mb	0	0	0	-	4160	0	2075	2323	0	0	0	0	0	0	0	0	0	0	0	0	0	0	0	0	552409	0	0	379	0	0	0	968	6	1	3	7	1
L17	Dorymyrmex brunneus	Lazaro	0	0	0	-	242	0	4	18	0	0	0	0	0	0	0	0	0	0	0	0	0	0	0	0	56	0	0	12	0	0	0	0	5	1	3	7	0
		Mb	0	0	0	-	13095	0	6252	3608	0	0	0	887	0	0	0	0	0	0	0	0	0	394	0	0	1295578	38	0	1737	0	0	897	2736	10	2	6	4	0
L18	Dorymyrmex brunneus	Lazaro	0	0	0	-	246	0	8	32	0	0	0	0	0	0	0	0	0	0	2	0	0	0	0	0	58	0	0	8	0	0	0	0	6	1	2	6	1
		Mb	32	0	0	-	10566	0	6288	1206	0	0	0	809	0	0	0	0	0	0	0	107	0	2329	0	346	1335657	0	0	1211	0	0	0	1062	11	1	5	4	1
L19	Dorymyrmex brunneus	Lazaro	0	2	0	-	178	2	8	34	0	0	0	0	0	0	0	0	0	0	0	2	0	0	0	0	76	0	0	4	0	0	0	0	8	2	2	7	0
		Mb	974	0	0	-	5096	26	2054	1070	0	0	0	0	165	0	262723	0	0	0	0	0	0	168	0	0	1027814	1	0	184	0	0	0	1341	12	2	4	5	0
L20	Dorymyrmex brunneus	Lazaro	0	4	0	-	226	0	8	18	0	0	0	0	0	0	0	0	0	0	2	2	0	0	0	0	80	0	0	4	0	0	0	0	8	0	5	8	1
		Mb	0	0	0	-	13091	0	14559	9356	0	0	0	0	410	0	38	0	0	0	0	0	0	538	0	0	1652109	2	0	2736	0	0	0	1779	10	0	8	5	1
L21	Dorymyrmex brunneus	Lazaro	0	0	0	-	276	0	8	14	0	0	0	0	0	0	0	0	0	0	2	0	0	0	0	0	44	0	0	22	0	0	0	0	6	3	2	5	0
		Mb	0	0	0	-	3527	0	2238	461	0	0	0	0	21	0	0	0	0	0	0	0	0	73	0	0	321575	8	0	884084	0	32	0	257	10	3	4	4	0
L22	Dorymyrmex brunneus	Lazaro	0	2	0	-	680	0	8	16	0	0	0	0	0	0	0	0	0	0	2	2	0	0	0	0	80	0	0	14	0	0	0	0	8	0	4	4	1
		Mb	417	0	0	-	20097	0	15844	5383	0	0	0	0	426	0	0	0	0	0	0	0	0	0	0	0	996246	0	0	2208	0	0	0	1868	8	0	4	4	1
L23	Dorymyrmex brunneus	Lazaro	0	2	0	-	196	0	6	20	0	0	0	0	0	0	0	0	0	0	0	0	0	0	0	0	26	0	0	10	0	0	0	0	6	2	2	4	0
		Mb	314	0	0	-	45726	0	20658	11935	0	0	0	0	0	0	0	0	0	0	0	0	0	254	0	0	1325667	0	0	2454	0	0	0	4079	8	2	3	3	0
L24	Dorymyrmex brunneus	Lazaro	0	0	0	-	336	0	12	20	0	2	0	0	0	0	0	0	0	0	0	0	0	0	0	0	80	0	0	6	0	0	0	0	6	1	2	7	0
		Mb	0	0	0	-	66408	0	24818	15711	0	0	0	0	31	0	54	0	0	367	100	41325	0	361	0	250	790392	0	0	2991	0	0	0	1826	13	1	7	3	0
L41	Solenopsis substituta	Lazaro	0	0	8	2	270	0	2	4	0	-	0	0	0	0	0	2	0	0	0	2	0	0	0	0	46	2	2	10	0	0	0	0	11	4	4	5	1
		Mb	0	0	5469	298	448	0	572	69	75556	-	0	0	464	0	0	0	0	0	0	36	0	0	0	414	2913	37	0	242	0	0	0	0	12	3	4	5	2
L44	Tetracha sp.	Lazaro	0	2	0	4	218	0	4	22	0	0	0	0	58	0	6	10	0	0	0	2	6	0	0	4	194	890	-	8	2	0	0	0	15	6	5	5	1
		Mb	0	0	0	696	3595	0	2635	1179	0	6	0	0	21158	0	3635	0	365	0	0	0	274	65	45	1178	263165	1638716	-	2500	0	0	0	1166	16	6	6	4	1
L45	Euborellia annulipes	Lazaro	0	2	0	8	268	0	0	12	0	0	0	0	0	0	0	0	0	0	52	-	0	0	0	0	66	0	0	12	0	0	0	0	7	2	4	3	1
		Mb	0	0	0	130	180	0	164	29	0	0	0	0	136	0	0	0	0	0	1646	-	0	0	0	514	1820	0	0	574	60	0	0	0	10	2	4	3	1

## Sheet: Table S6
Table S6. Pearson correlations, Fisher z-score transformations, and p-values for relation between predator false ommision rates (FN/(FN+TN)) and reads or amplicons per predator or verified prey for the field collected predators.
	False omission rate
	r	z-score	p-value
Lazaro
Reads/predator	0.312	0.427	0.6654
Reads/verifiedprey	0.027	0.038	0.515
Metabarcoding
Amplicons/predator	0.636	0.801	0.7885
Amplicons/verifiedprey	-0.05	-0.071	0.4718
